# Supplementary material for: Metabolomic Profiling of Disease Progression Following Radiotherapy for Breast Cancer
Source: Cancers (Basel). 2025 Mar 5;17(5):891. doi: 10.3390/cancers17050891 (PMC11899340; doi:10.3390/cancers17050891)
Supplement: Supplementary file 1 [file cancers-17-00891-s001.zip]

Archive with 1 entries (1 files):
- cancers-3443731-supplementary.pdf
